# Supplementary material for: Effects of amino acid value-added urea on rice growth and nitrogen utilization
Source: PLoS One. 2025 Feb 3;20(2):e0310224. doi: 10.1371/journal.pone.0310224 (PMC11790094; doi:10.1371/journal.pone.0310224)
Supplement: S2 File — (XLS) [file pone.0310224.s002.xls]

## Sheet: 根系数据
处理	根长	根直径	根投影面积	根表面积	根体积	根尖数	分支数						U	AU0.5	AU5
Treatment	Root length (cm)	Root rade	Root projection area (cm2)	Root surface area (cm2)	Root volume (cm3)	Apical number	Branching number	根长	49.05	76.72	111.29	93.96	0.564118	1.26891	0.915596
		(mm)						根直径	0.69	0.81	1.02	0.96	0.173913	0.478261	0.391304
CK	49.05e	0.69d	17.45e	6.11e	1.13d	2091e	6451d	根投影面积	17.45	20.48	21.99	21.71	0.173639	0.260172	0.244126
U	76.72d	0.81c	20.48c	6.97c	1.51c	3387d	12434b	根表面积	6.11	6.97	7.4	7.05	0.140753	0.211129	0.153846
AU0.5	118.40a	1.09a	23.23a	7.83a	2.12a	7441a	14895a	根体积	1.13	1.51	2.01	1.68	0.336283	0.778761	0.486726
AU5	93.96ab	0.96b	21.71c	7.05c	1.68b	3836ab	13012ab	根尖数	2091	3387	6453	3836	0.619799	2.08608	0.834529
								分支数	6451	12434	14678	13012	0.927453	1.27531	1.01705
													AU0.5	AU5
								根长	49.05	76.72	111.29	93.96	0.4506	0.224713
								根直径	0.69	0.81	1.02	0.96	0.259259	0.185185
								根投影面积	17.45	20.48	21.99	21.71	0.0737305	0.0600586
								根表面积	6.11	6.97	7.4	7.05	0.061693	0.0114778
								根体积	1.13	1.51	2.01	1.68	0.331126	0.112583
								根尖数	2091	3387	6453	3836	0.905226	0.132566
								分支数	6451	12434	14678	13012	0.180473	0.0464854

## Sheet: 表1
	处理 Treatment	氨基酸 Amino acid(%)	全氮 Total N(%)	15N丰度 15N abundance(%)
	U	0	45.85	10.05
	AU0.5	0.5	45.44	10.01
	AU 5	5	43.52	10

## Sheet: 图1
处理 Treatment	籽粒 Grain	叶片 Leaf	秸秆 Straw	地上部 Aboveground				籽粒 Grain		叶片 Leaf		秸秆 Straw		地上部 Aboveground
CK	39.6c	13.4a	26.4b	79.4b			CK	39.6	0.82	13.4	0.6	26.4	0.44	79.4	4.2
U	47.9bc	13.5a	28.1b	89.5b			U	47.9	0.41	13.5	0.3	28.1	0.38	89.5	3.7
AU0.5	61.2a	14.1a	37.3a	112.6a			AU0.5	61.2	2.35	14.1	1.2	37.3	0.32	112.6	5.2
AU5	58.3a	13.8a	35.2a	107.3a			AU5	58.3	1.42	13.8	2	35.2	0.19	107.3	4.1
处理 Treatment	籽粒 Grain	叶片 Leaf	秸秆 Straw	地上部 Aboveground
CK	39.6	13.4	26.4	79.4		处理 Treatment	CK	U	AU0.5	AU5	AU0.5/U	AU5/U
U	47.9	13.5	28.1	89.5		籽粒 Grain	39.6	47.9	61.2	58.3	0.277662	0.217119
AU0.5	61.2	14.1	37.3	112.6		叶片 Leaf	13.4	13.5	14.1	13.8	0.0444444	0.0222222
AU5	58.3	13.8	35.2	107.3		秸秆 Straw	26.4	28.1	37.3	35.2	0.327402	0.252669
						地上部 Aboveground	79.4	89.5	112.6	107.3	0.258101	0.198883

## Sheet: 表2
处理 Treatment	穗长(cm) Spike length	穗数(No./pot) Spike number	穗粒(No./spike) Number of grains	结实率(%) Seed-setting rate	千粒重(g) Thousand grain weight
CK	15.67b	13.5	125c	90.92a	24.40a
U	16.81ab	19	137bc	91.08a	25.57a
AU0.5	17.52ab	23	158a	92.37a	25.31a
AU5	18.24a	22.3	149ab	91.75a	25.87a
处理 Treatment	穗长(cm) Spike length		穗粒数(No./spike) Number of grains	结实率(%) Seed-setting rate	千粒重(g) Thousand grain weight		处理 Treatment	CK	U	AU0.5	AU5	U/CK	AU0.5/CK	AU5/CK	AU0.5/U	AU5/U
CK	15.67		125	90.92	24.4		穗长(cm) Spike length	15.67	16.81	17.52	18.24	0.0727505	0.11806	0.164008	0.0422368	0.0850684
U	16.81		137	91.08	25.57		穗粒(No./spike) Number of grains	125	137	158	149	0.096	0.264	0.192	0.153285	0.0875912
AU0.5	17.52		158	92.37	25.31		结实率(%) Seed-setting rate	90.92	91.08	92.37	91.75	0.00175979	0.0159481	0.0091289	0.0141634	0.00735617
AU5	18.24		149	91.75	25.87		千粒重(g) Thousand grain weight	24.4	25.57	25.31	25.87	0.0479508	0.0372951	0.0602459	-0.0101682	0.0117325

## Sheet: 图2
处理 Treatment	籽粒 Grain	叶片 Leaf	秸秆 Straw	地上部 Aboveground				籽粒 Grain		叶片 Leaf		秸秆 Straw		地上部 Aboveground
U	0.838b	0.320b	0.173a	1.331b			U	0.838	0.04	0.32	0.01	0.173	0.01	1.331	0.05
AU0.5	0.891a	0.372a	0.181a	1.444a			AU0.5	0.891	0.02	0.372	0.05	0.181	0.06	1.444	0.03
AU5	0.862b	0.334ab	0.179a	1.375b			AU5	0.862	0.01	0.334	0.02	0.179	0.03	1.375	0.02
处理 Treatment	籽粒 Grain	叶片 Leaf	秸秆 Straw	地上部 Aboveground
U	0.838	0.32	0.173	1.331
AU0.5	0.891	0.372	0.181	1.444
AU5	0.862	0.334	0.179	1.375
							处理 Treatment	U	AU0.5	AU5	AU0.5	AU5
							籽粒 Grain	0.838	0.891	0.862	0.0632458	0.0286396
							叶片 Leaf	0.32	0.372	0.334	0.1625	0.04375
							秸秆 Straw	0.173	0.181	0.179	0.0462428	0.0346821
							地上部 Aboveground	1.331	1.444	1.375	0.0848986	0.0330579

## Sheet: 图3
处理 Treatment	氮肥表观利用率(%) N apparent recovery	15N利用率(%) 15N recovery	肥料氮残留率(%) Residual rate of fertilizer N	肥料氮损失率(%) Fertilizer N loss rate				氮肥表观利用率(%) N apparent recovery		15N利用率(%) 15N recovery		肥料氮残留率(%) Residual rate of fertilizer N		肥料氮损失率(%) Fertilizer N loss rate
U	30.24b	30.07b	36.12b	24.05a			U	30.24	1.21	30.07	0.74	36.12	1.96	24.05	1.62
AU0.5	37.41a	34.78a	35.34b	20.93b			AU0.5	37.41	1.63	34.78	0.82	35.34	1.37	20.93	1.41
AU5	40.5a	32.11b	42.91a	21.07b			AU5	40.5	2.07	32.11	0.82	42.91	1.14	21.07	1.68
处理 Treatment	氮肥表观利用率(%) N apparent recovery	15N利用率(%) 15N recovery	肥料氮残留率(%) Residual rate of fertilizer N	肥料氮损失率(%) Fertilizer N loss rate
U	30.24	30.07	36.12	24.05
AU0.5	37.41	34.78	35.34	20.93
AU5	40.5	32.11	42.91	21.07
							处理 Treatment	U	AU0.5	AU5	AU0.5	AU5
							氮肥表观利用率(%) N apparent recovery	30.24	37.41	40.5	0.237103	0.339286
							15N利用率(%) 15N recovery	30.07	34.78	32.11	0.156635	0.0678417
							肥料氮残留率(%) Residual rate of fertilizer N	36.12	35.34	42.91	-0.0215947	0.187984
							肥料氮损失率(%) Fertilizer N loss rate	24.05	20.93	21.07	-0.12973	-0.123909

## Sheet: 表3
处理 Treatment	U	AU0.5	AU5
0~30 cm	0.253b	0.249b	0.292a
30~60 cm	0.075b	0.078b	0.09a
60~90 cm	0.003a	0.004a	0.004a
处理 Treatment	U	AU0.5	AU5
0~30 cm	0.253	0.249	0.292
30~60 cm	0.075	0.078	0.09
60~90 cm	0.003	0.004	0.004
						处理 Treatment	U	AU0.5	AU5	AU0.5	AU5
						0~30 cm	0.253	0.249	0.292	-0.0158103	0.15415
						30~60 cm	0.075	0.078	0.09	0.04	0.2
						60~90 cm	0.003	0.004	0.004	0.333333	0.333333

## Sheet: 表7
	处理 Treatment	籽粒 Grain	叶片 Leaf	秸秆 Straw	地上部 Aboveground
	CK	1.713	0.638	0.573	2.924			处理 Treatment	CK	U	AU0.5	AU5
	U	3.448	0.854	0.633	4.935			籽粒 Grain	1.713	3.448	3.46	3.553	0.00348028	0.0304524
	AU0.5	3.46	1.03	0.622	5.112			叶片 Leaf	0.638	0.854	1.03	0.953	0.206089	0.115925
	AU5	3.553	0.953	0.68	5.186			秸秆 Straw	0.573	0.633	0.622	0.68	-0.0173776	0.0742496
								地上部 Aboveground	2.924	4.935	5.112	5.186	0.0358663	0.0508612
	处理 Treatment	籽粒 Grain	叶片 Leaf	秸秆 Straw	地上部 Aboveground
	CK	1.713b	0.638c	0.573b	2.924b
	U	3.448a	0.854b	0.633a	4.935a
	AU0.5	3.46a	1.03a	0.622a	5.112a
	AU5	3.553a	0.953a	0.68a	5.186a

## Sheet: Sheet1
			籽粒 Grain	叶片 Leaf	秸秆 Straw	地上部 Aboveground		地上部 Aboveground	地上部 Aboveground
		U	3.448	0.854	0.633	4.935		1.331	4.935	0.269706
		AU0.5	3.46	1.03	0.622	5.112		1.444	5.112	0.282473
		AU5	3.553	0.953	0.68	5.186		1.375	5.186	0.265137
			籽粒 Grain	叶片 Leaf	秸秆 Straw	地上部 Aboveground
			0.838	0.32	0.173	1.331			U	AU0.5	AU5	U	AU0.5	AU5
			0.891	0.372	0.181	1.444			0.838	0.891	0.862	3.448	3.46	3.553	0.243039	0.257514	0.242612
			0.862	0.334	0.179	1.375			0.32	0.372	0.334	0.854	1.03	0.953	0.374707	0.361165	0.350472
									0.173	0.181	0.179	0.633	0.622	0.68	0.273302	0.290997	0.263235
									1.331	1.444	1.375	4.935	5.112	5.186	0.269706	0.282473	0.265137
		处理 Treatment	籽粒 Grain	叶片 Leaf	秸秆 Straw	地上部 Aboveground
		U	24.3	37.47	27.33	26.97									0.243039	0.257514	0.242612
		AU0.5	25.75	36.12	29.1	28.25									0.374707	0.361165	0.350472
		AU5	24.26	35.05	26.32	26.51									0.273302	0.290997	0.263235
															0.269706	0.282473	0.265137
